# Supplementary material for: Predicting and Co-Optimizing the Taste and Aroma of Green Tea During Spreading Using the TabPFN Model
Source: Foods. 2026 Jun 8;15(12):2069. doi: 10.3390/foods15122069 (PMC13298301; doi:10.3390/foods15122069)
Supplement: Supplementary file 1 [file foods-15-02069-s001.zip]

Archive with 1 entries (1 files):
- foods-4310202-supplementary.pdf
